# Supplementary material for: Cervical Joint Position Sense and Its Correlations with Postural Stability in Subjects with Fibromyalgia Syndrome
Source: Life (Basel). 2022 Nov 7;12(11):1817. doi: 10.3390/life12111817 (PMC9697665; doi:10.3390/life12111817)
Supplement: Supplementary file 1 [file life-12-01817-s001.zip]

Archive with 1 entries (1 files):
- life-1960109-supplementary.xls
